# Supplementary material for: Comparative metabolomic profiling of Lupinus albus and L. angustifolius harvest residues: exploring chemical diversity and valorization potential
Source: Front Plant Sci. 2025 Jul 7;16:1617634. doi: 10.3389/fpls.2025.1617634 (PMC12277371; doi:10.3389/fpls.2025.1617634)
Supplement: Supplementary file 2 [file Table1.xlsx]

## Sheet: Saponins
Number	Tentative identification	m/z [M-H]-	Retention time	Formula	Mass error (ppm)	The highest 10 fragments	Aglycone m/z [observed ion]	Reference *
1	dHex x dHex-Hex-Hex-HexA-Aglycone D	1281.61	23.6501	C60H98O29	-0.570286	1281.612; 221.064; 89.023; 59.013; 603.389; 99.008; 179.054; 161.045; 85.028; 113.023	Aglycone D: 489 [Agly-H]−	Pollier et al. 2011
2	Hex-Hex-dHex x dHex-Hex-HexA-Soyasapogenol A	1427.67	24.3532	C66H108O33	-1.09158	1427.663; 221.064; 119.034; 179.054; 161.044; 1428.674; 59.014; 939.492; 1409.652; 89.024	Soyasapogenol A: 473 [Agly-H]−	Kinjo et al. 1994
3	dHex x (dHex-Hex)-Hex-HexA-Soyasapogenol A	1265.62	25.3697	C60H98O28	2.22629	1265.627; 221.068; 59.015; 89.025; 179.057; 161.047; 113.025; 119.036; 85.030; 101.025	Soyasapogenol A: 473 [Agly-H]−	Kinjo et al. 1994
4	Hex-Hex-HexA-dHex-Soyasapogenol A	1119.56	25.566	C54H88O24	1.35958	1119.563; 89.025; 179.057; 221.067; 59.014; 161.046; 85.030; 119.035; 101.025; 71.015	Soyasapogenol A: 473 [Agly-H]−	Kinjo et al. 1994
5	Hex-dHex x dHex-Hex-HexA-Soyasapogenol A	1265.61	26.6621	C60H98O28	-1.95531	1265.617; 221.067; 89.025; 59.015; 161.047; 99.009; 113.026; 119.036; 71.015; 179.058	Soyasapogenol A: 473 [Agly-H]−	Kinjo et al. 1994
6	dHex x (dHex-Hex)- Aglycone D	1119.56	27.0529	C54H88O24	-0.56026	1119.547; 59.015; 205.071; 603.385; 143.034; 113.025; 85.030; 89.025; 793.428; 489.353	Aglycone D: 489 [Agly-H]−	Pollier et al. 2011
7	Hex-dHex x dHex-Hex-HexA-Soyasapogenol B	1249.62	27.2492	C60H98O27	-2.96015	1249.616; 923.489; 71.014; 59.012; 101.023; 113.024; 879.513; 161.045; 89.024; 571.397	Soyasapogenol B: 457 [Agly-H]−	Kinjo et al. 1994
8	Hex-dHex x HexA-Soyasapogenol A	957.505	27.5993	C48H78O19	-1.25233	957.514; 113.025; 75.010; 85.030; 59.014; 473.367; 71.014; 157.016; 101.026; 161.046	Soyasapogenol A: 473 [Agly-H]−	Kinjo et al. 1994
9	dHex x Hex-HexA-Soyasapogenol A	957.505	28.0293	C48H78O19	-1.05412	957.514; 59.015; 113.025; 89.025; 71.015; 101.025; 75.009; 99.010; 85.030; 425.345	Soyasapogenol A: 473 [Agly-H]−	Kinjo et al. 1994
10	dHex-Hex-HexA-Kudzusapogenol B	987.48	28.4213	C48H76O21	-0.941277	987.495; 661.365; 925.493; 503.340; 779.430; 99.010; 617.374; 485.330; 585.345; 113.025	Kudzusapogenol B: 503 [Agly-H]−	Kinjo et al. 1994
11	Hex-Hex x dHex-HexA-Soyasapogenol A	1119.56	28.8514	C54H88O24	-1.67354	1119.559; 221.065; 161.044; 89.023; 119.034; 59.013; 85.028; 101.023; 113.023; 179.055	Soyasapogenol A: 473 [Agly-H]−	Kinjo et al. 1994
12	HexA-dHex-Soyasapogenol A	795.454	29.0865	C42H68O14	0.985911	795.465; 113.023; 85.032; 75.010; 425.348; 473.371; 157.011; 116.011; 619.433; 587.377	Soyasapogenol A: 473 [Agly-H]−	Kinjo et al. 1994
13	dHex-Hex-HexA-Bayogenin (isomer 1)	971.485	29.7922	C48H76O20	-1.19995	971.505; 645.373; 601.384; 487.347; 909.501; 585.387; 763.439; 113.026; 99.010; 471.351	Bayogenin: 487 [Agly-H]−	Pollier et al. 2011
14	dHex-Hex-HexA-Soyasapogenol A (isomer 1)	957.505	30.4206	C48H78O19	-1.59564	957.504; 473.361; 113.024; 205.072; 143.035; 59.014; 71.015; 89.024; 163.062; 99.010	Soyasapogenol A: 473 [Agly-H]−	Kinjo et al. 1994
15	dHex-Hex-HexA-Soyasapogenol A (isomer 2)	957.506	30.8909	C48H78O19	-0.46775	957.504; 473.361; 113.024; 205.072; 143.035; 59.014; 71.015; 89.024; 163.062; 99.010	Soyasapogenol A: 473 [Agly-H]−	Kinjo et al. 1994
16	dHex-Hex-HexA-Hederagenin (isomer 3)	955.489	31.595	C48H76O19	-1.93845	955.481; 59.014; 205.070; 85.029; 143.033; 113.023; 101.023; 71.013; 89.023; 163.059	Hederagenin: 471 [Agly-H]−	Pollier et al. 2011
17	HexA-Soyasapogenol A	649.395	32.3403	C36H58O10	-0.667595	649.404; 113.021; 85.032; 473.368; 425.337; 117.019; 441.335; 115.003; 100.937; 75.031	Soyasapogenol A: 473 [Agly-H]−	Kinjo et al. 1994
18	DDMP x dHex-Hex-Hex-HexA-Soyasapogenol B	1229.6	32.5751	C60H94O26	0.379584	1229.593; 59.015; 221.067; 89.025; 1129.579; 161.046; 119.036; 179.056; 101.025; 85.030	Soyasapogenol B: 457 [Agly-H]−	Kinjo et al. 1994
19	Hex-dHex-Soyasapogenol A	781.474	32.7703	C42H70O13	-0.766188	473.360; 59.014; 101.023; 89.024; 71.013; 781.470; 471.345; 73.029; 119.034; 113.023	Soyasapogenol A: 473 [Agly-H]−	Kinjo et al. 1994
20	dHex-Hex-HexA-Bayogenin (isomer 2)	971.484	32.8094	C48H76O20	-1.63572	971.505; 645.373; 601.384; 487.347; 909.501; 585.387; 763.439; 113.026; 99.010; 471.351	Bayogenin: 487 [Agly-H]−	Pollier et al. 2011
21	Hex-Hex-HexA-Soyasapogenol B (isomer 1)	957.506	32.8876	C48H78O19	-0.921334	957.511; 221.067; 85.030; 161.046; 89.024; 59.014; 71.014; 113.024; 101.024; 179.056	Soyasapogenol B: 457 [Agly-H]−	Kinjo et al. 1994
22	(Hex-dHex)-Hex-HexA-Soyasapogenol B	1103.56	32.9653	C54H88O23	0.332242	1103.566; 221.068; 59.015; 89.026; 161.047; 113.026; 85.031; 119.036; 101.026; 179.057	Soyasapogenol B: 457 [Agly-H]−	Kinjo et al. 1994
23	dHex-Hex-HexA-Hederagenin (isomer 1)	955.488	33.1204	C48H76O19	-2.66185	955.481; 59.014; 205.070; 85.029; 143.033; 113.023; 101.023; 71.013; 89.023; 163.059	Hederagenin: 471 [Agly-H]−	Pollier et al. 2011
24	Hex-Hex-HexA-Soyasapogenol B (isomer 2)	957.507	33.2773	C48H78O19	0.471224	957.506; 89.024; 59.014; 221.065; 179.055; 85.029; 119.034; 113.023; 161.045; 71.014	Soyasapogenol B: 457 [Agly-H]−	Kinjo et al. 1994
25	Malonyl x dHex-Hex-HexA- Soyasapogenol B	1027.51	33.5492	C51H80O21	-0.449871	983.530; 59.014; 205.072; 85.029; 113.024; 143.035; 89.024; 71.014; 101.024; 99.009	Soyasapogenol B: 457 [Agly-H]−	Kinjo et al. 1994
26	(Hex-dHex)-Hex-HexA-Olean-12-ene-3b,24-diol	1087.57	34.0194	C54H88O22	-1.38445	1087.567; 509.398; 59.015; 221.066; 89.025; 161.046; 101.025; 71.014; 119.035; 179.056	Olean-12-ene-3b,24-diol: 441 [Agly-H]−	Nascimento et al. 2019
27	dHex-Hex-HexA-Soyasapogenol E (isomer 1)	939.496	34.2915	C48H76O18	0.0078424	939.496; 59.015; 113.025; 71.015; 205.072; 437.342; 143.035; 101.025; 89.025; 99.010	Soyasapogenol E: 455 [Agly-H]−	Buoso et al. 2021
28	(Hex-dHex)- Hex-HexA-Soyasapogenol E	1101.55	34.3697	C54H86O23	-1.27354	1101.555; 221.067; 89.024; 59.013; 161.045; 113.023; 101.024; 179.056; 85.029; 71.013	Soyasapogenol E: 455 [Agly-H]−	Buoso et al. 2021
29	dHex-Hex-HexA-Soyasapogenol B + C4H6O3	1043.54	34.4087	C52H84O21	-1.01006	1043.533; 59.014; 113.023; 85.029; 205.070; 143.033; 967.517; 71.014; 99.008; 717.414	Soyasapogenol B: 457 [Agly-H]−	Kinjo et al. 1994
30	dHex-Hex-HexA-Hederagenin (isomer 2)	955.489	34.4477	C48H76O19	-1.88434	955.481; 59.014; 205.070; 85.029; 143.033; 113.023; 101.023; 71.013; 89.023; 163.059	Hederagenin: 471 [Agly-H]−	Pollier et al. 2011
31	Pent-Hex-HexA-Soyasapogenol B	927.495	34.6433	C47H76O18	-1.02349	927.496; 191.055; 59.014; 85.029; 89.024; 131.034; 113.024; 71.014; 101.024; 149.045	Soyasapogenol B: 457 [Agly-H]−	Kinjo et al. 1994
32	Hex-HexA-Hederagenin	809.432	34.6827	C42H66O15	-0.892481	809.448; 585.387; 647.383; 471.350; 85.030; 157.012; 113.027; 603.397; 513.359; 453.340	Hederagenin: 471 [Agly-H]−	Pollier et al. 2011
33	dHex-Pent-HexA-Soyasapogenol B	911.499	34.7993	C47H76O17	-1.99876	911.516; 113.025; 85.031; 131.035; 143.035; 205.071; 457.372; 115.041; 99.009; 163.061	Soyasapogenol B: 457 [Agly-H]−	Kinjo et al. 1994
34	HexA-Hederagenin (isomer 2)	647.379	34.7993	C36H56O10	-1.36182	647.379; 85.029; 113.024; 75.008; 423.327; 471.345; 57.034; 407.293; 71.014; 55.019	Hederagenin: 471 [Agly-H]−	Pollier et al. 2011
35	dHex-Hex-HexA-Soyasapogenol B	941.513	34.8775	C48H78O18	1.81823	941.522; 113.024; 85.032; 101.025; 143.034; 205.071; 131.034; 163.060; 99.009; 89.026	Soyasapogenol B: 457 [Agly-H]−	Kinjo et al. 1994
36	dHex-Hex-HexA-Soyasapogenol B + C3H2O2	1011.52	34.9938	C51H80O20	-1.86361	981.516; 527.381; 85.031; 641.412; 113.027; 99.010; 59.015; 685.401; 143.037; 71.015	Soyasapogenol B: 457 [Agly-H]−	Kinjo et al. 1994
37	Hex-HexA-Soyasopogenol B	795.456	35.2661	C42H68O14	2.53577	795.463; 113.023; 89.024; 99.008; 119.033; 101.024; 85.030; 75.010; 157.013; 615.393	Soyasapogenol B: 457 [Agly-H]−	Kinjo et al. 1994
38	dHex-Hex-HexA-Olean-12-ene-3b,24-diol	925.516	35.8904	C48H78O17	-0.533626	925.514; 59.015; 509.398; 439.354; 143.036; 101.025; 205.073; 113.025; 71.014; 89.026	Olean-12-ene-3b,24-diol: 441 [Agly-H]−	Nascimento et al. 2019
39	HexA-Hederagenin (isomer 1)	647.379	36.163	C36H56O10	-1.93217	647.379; 85.029; 113.024; 75.008; 423.327; 471.345; 57.034; 407.293; 71.014; 55.019	Hederagenin: 471 [Agly-H]−	Pollier et al. 2011
40	dHex-Hex-HexA-Soyasapogenol E (isomer 2)	939.497	36.3574	C48H76O18	1.22418	939.505; 113.023; 205.070; 101.026; 85.030; 163.057; 143.033; 99.009; 131.034; 115.039	Soyasapogenol E: 455 [Agly-H]−	Buoso et al. 2021
41	DDMP x dHex-Pent-hexA-soyasapogenol B	1037.53	36.552	C53H82O20	-4.22429	1037.540; 59.014; 143.035; 85.029; 131.035; 205.072; 71.014; 113.024; 99.008; 115.040	Soyasapogenol B: 457 [Agly-H]−	Kinjo et al. 1994
42	DDMP x dHex-Hex-HexA-Soyasapogenol B	1067.54	36.5912	C54H84O21	-0.0491453	1067.561; 113.024; 205.071; 143.033; 85.030; 101.025; 163.061; 131.035; 119.035	Soyasapogenol B: 457 [Agly-H]−	Kinjo et al. 1994
43	Hex-HexA-Soyasapogenol E	793.438	36.5912	C42H66O14	-0.530376	793.449; 631.396; 455.357; 569.397; 613.374; 113.021; 75.011; 673.407; 587.417; 569.338	Soyasapogenol E: 455 [Agly-H]−	Buoso et al. 2021
44	HexA-Soyasopogenol B	633.402	36.6302	C36H58O9	1.87149	633.407; 85.029; 113.023; 75.008; 457.359; 409.340; 116.009; 393.320; 99.008; 95.008	Soyasapogenol B: 457 [Agly-H]−	Kinjo et al. 1994
45	dHex-Hex-HexA-Soyasapogenol C	923.499	36.942	C48H76O17	-2.41133	85.031; 59.016; 95.015; 89.026; 139.004; 71.015; 113.026; 101.026; 143.036; 457.368	Soyasapogenol C: 439 [Agly-H]−	Arulkumar et al. 2022
46	DDMP x Hex-HexA-Soyasapogenol B	921.483	37.0205	C48H74O17	-2.36282	921.472; 59.013; 89.023; 113.023; 71.013; 99.007; 101.023; 85.028; 75.008; 119.033	Soyasapogenol B: 457 [Agly-H]−	Kinjo et al. 1994
47	HexA-Soyasapogenol E	631.385	37.5294	C36H56O9	0.415024	631.385; 85.029; 75.009; 113.024; 407.330; 391.299; 57.035; 455.351; 435.325; 71.014	Soyasapogenol E: 455 [Agly-H]−	Buoso et al. 2021
*: references to the studies wherein either the identified saponin was described in Lupin species or wherein the presence of the reported aglycone in lupin species is described
	Aglycone D, originally described in Medicago sativa (Pollier et al. 2011) and to be the best of our knowledge not further characterized, no other triterpene with the formula C30H50O5 known in lupin
	Aglycones here are considered identified based on m/z value, to our knowledge no saponin aglycones with the same formula are known in lupin.
References:	Arulkumar, R., Jung, H. J., Noh, S. G., & Chung, H. Y. (2022). Soyasapogenol C from Fermented Soybean (Glycine Max) Acting as a Novel AMPK/PPARα Dual Activator Ameliorates Hepatic Steatosis: A Novel SANDA Methodology. International Journal of Molecular Sciences, 23(10), 5468. https://doi.org/10.3390/ijms23105468
	Buoso S., Zamboni A., Franco A., Commisso M., Guzzo F., Varanini Z., Pinton R., Tomasi N., Zanin L. (2022). Nodulating white lupins take advantage of the reciprocal interplay between N and P nutritional responses. Physiologia Plantarum 174: e13607. https://doi.org/10.1111/ppl.13607
	Kinjo J., Kishida F., Watanable K., Hashimoto F., Nohara T. (1994) Five new triterpene glycosides from Russell lupine. Chem Pharm Bull 42:1874–1878. https://doi.org/10.1248/cpb.42.1874
	Nascimento, Y. M., Abreu, L. S., Lima, R. L., Costa, V. C. O., Melo, J. I. M. de, Braz-Filho, R., Silva, M. S., & Tavares, J. F. (2019). Rapid Characterization of Triterpene Saponins from Zornia brasiliensis by HPLC-ESI-MS/MS. Molecules, 24(14), Article 14. https://doi.org/10.3390/molecules24142519
	Pollier, J., Morreel, K., Geelen, D., & Goossens, A. (2011). Metabolite Profiling of Triterpene Saponins in Medicago truncatula Hairy Roots by Liquid Chromatography Fourier Transform Ion Cyclotron Resonance Mass Spectrometry. Journal of Natural Products, 74(6), 1462–1476. https://doi.org/10.1021/np200218r

## Sheet: Flavonoids
Number	Tentative identification	m/z [M-H]-	Retention time	Formula	Mass error (ppm)	Sub-classe	The highest 10 fragments	Aglycone m/z [observed ion]	Standards *	Reference
48	Dihydrokaempferol O-hexoside (isomer 1)	449.107	11.9619	C21H22O11	-5.36779	Flavonols	259.060; 125.023; 215.070; 151.002; 178.997; 173.060; 153.018; 283.060; 287.055; 243.065	Dihydrokaempferol: 287 [Agly-H]−		Dueñas et al. 2009
49	Dihydrokaempferol O-hexoside (isomer 2)	449.106	14.7453	C21H22O11	-5.60245	Flavonols	259.060; 125.023; 215.070; 151.002; 178.997; 173.060; 153.018; 283.060; 287.055; 243.065	Dihydrokaempferol: 287 [Agly-H]−		Dueñas et al. 2009
50	dihydrokaempferol-C-glucopyranosyl-O-apiofuranosyl-(1-2)-O-glucopyranoside	743.202	16.2751	C32H40O20	-3.29207	Flavonols	209.044; 239.054; 191.033; 167.034; 221.044; 149.024; 341.086; 269.064; 371.095; 251.054	Dihydrokaempferol: 287 [Agly-H]−		Dueñas et al. 2009
51	Quercetin dihexoside	625.139	17.2552	C27H30O17	-3.20728	Flavonols	299.017; 301.032; 271.022; 462.075; 300.025; 463.083; 151.002; 243.026; 255.026; 227.033	Quercetin: 301 [Agly-H]−		Wojakowska et al., 2013
52	Hydroxygenistein C-hexoside	447.092	17.6874	C21H20O11	-2.95167	Isoflavones	299.057; 327.052; 271.062; 149.025; 309.044; 243.067; 177.020; 447.092; 297.042; 298.050	2'-Hydroxygenistein: 285 [Agly-H]-		Wojakowska et al., 2013
53	Dihydrokaempferol malonylHex -CO2 (isomer 2)	491.117	18.1972	C23H24O12	-4.88119	Flavonols	259.060; 150.031; 165.055; 125.023; 215.070; 151.002; 287.055; 431.129; 178.997; 173.060	Dihydrokaempferol: 287 [Agly-H]−		Dueñas et al. 2009
54	Dihydrokaempferol O-hexoside (isomer 3)	449.107	18.3543	C21H22O11	-3.88331	Flavonols	259.060; 125.023; 215.070; 151.002; 178.997; 173.060; 153.018; 283.060; 287.055; 243.065	Dihydrokaempferol: 287 [Agly-H]−		Dueñas et al. 2009
55	Chrysoeriol hexoside (isomer 2)	461.107	19.0624	C22H22O11	-4.93925	Flavones	255.028; 283.024; 446.084; 297.040; 285.038; 298.046; 284.032; 461.109; 269.045; 313.034	Chrysoeriol: 299 [Agly-H]−	Aglycone standard	Wojakowska et al., 2013
56	Hydroxygenistein-O-glucoside	447.093	19.2589	C21H20O11	-1.26261	Isoflavones	285.042; 151.003; 217.049; 107.013; 175.037; 241.049; 65.003; 199.039; 133.028; 201.018	2'-Hydroxygenistein: 285 [Agly-H]-		Wojakowska et al., 2013
57	Genistein C-diglucosidexyloside	725.192	19.2981	C32H38O19	-1.44979	Isoflavones	455.097; 335.055; 365.065; 353.065; 383.076; 307.061; 306.052; 395.075; 575.139; 485.107	Genistein: 269 [Agly-H]−		Wojakowska et al., 2013
58	Genistein-C-glucoside	431.098	19.8474	C21H20O10	-0.674259	Isoflavones	268.040; 269.049; 431.100; 239.038; 240.046; 211.045; 267.034; 151.005; 107.016; 311.059	Genistein: 269 [Agly-H]−		Wojakowska et al., 2013
59	Isorhamnetin O-malonylHex-Hex (isomer 1)	725.157	19.9254	C31H34O20	-0.306913	Flavonols	313.033; 314.040; 315.049; 476.092; 519.111; 285.037; 271.021; 300.024; 270.014; 243.028	Isorhamnetin: 315 [Agly-H]−		Wojakowska et al., 2013
60	Isorhamnetin O-malonylHex-Hex (isomer 2)	725.156	20.2783	C31H34O20	-1.07104	Flavonols	313.033; 314.040; 315.049; 476.092; 519.111; 285.037; 271.021; 300.024; 270.014; 243.028	Isorhamnetin: 315 [Agly-H]−		Wojakowska et al., 2013
61	Dihydrokaempferol malonylHex -CO2 (isomer 1)	491.118	20.592	C23H24O12	-3.06433	Flavonols	259.060; 150.031; 165.055; 125.023; 215.070; 151.002; 287.055; 431.129; 178.997; 173.060	Dihydrokaempferol: 287 [Agly-H]−		Dueñas et al. 2009
62	Chrysoeriol-C-glucoside	461.108	20.6706	C22H22O11	-2.96989	Flavones	285.038; 298.046; 341.062; 297.039; 133.027; 96.961; 151.002; 78.959; 175.039; 241.049	Chrysoeriol: 299 [Agly-H]−	Aglycone standard	Wojakowska et al., 2013
63	Isorhamnetin-O-Hex-malonylHex -CO2 (isomer 1)	681.165	20.8671	C30H34O18	-2.76742	Flavonols	313.035; 315.051; 314.043; 300.027; 270.016; 285.040; 518.106; 477.104; 242.021; 299.019	Isorhamnetin: 315 [Agly-H]−		Bednarek et al. 2003
64	Quercetin hexoside	463.087	20.9845	C21H20O12	-2.8625	Flavonols	271.024; 300.029; 255.028; 243.029; 301.033; 151.003; 227.034; 178.997; 254.020; 163.002	Quercetin: 301 [Agly-H]−	Standard	Wojakowska et al., 2013
65	Dihydrokaempferol	287.056	21.1021	C15H12O6	0.329604	Flavonols	125.024; 259.060; 177.055; 57.034; 151.003; 65.003; 152.011; 83.013; 63.024; 201.055	Dihydrokaempferol: 287 [Agly-H]−		Dueñas et al. 2009
66	Isorhamnetin O-malonylHex-Hex -CO2 (isomer 2)	681.166	21.1414	C30H34O18	-2.46283	Flavonols	313.033; 315.049; 314.041; 300.025; 270.014; 476.093; 242.020; 285.038; 271.022; 299.018	Isorhamnetin: 315 [Agly-H]−		Bednarek et al. 2003
67	Dihydrokaempferol malonylHex -CO2 (isomer 3)	491.117	21.3378	C23H24O12	-5.77483	Flavonols	259.060; 150.031; 165.055; 125.023; 215.070; 151.002; 287.055; 431.129; 178.997; 173.060	Dihydrokaempferol: 287 [Agly-H]−		Dueñas et al. 2009
68	Chrysoeriol-Hex-Pent-Hex (isomer 2)	755.202	21.4163	C33H40O20	-2.09937	Flavones	284.034; 299.058; 256.038; 227.036; 255.032; 283.027; 283.142; 297.041; 211.041; 341.066	Chrysoeriol: 299 [Agly-H]−	Aglycone standard	Wojakowska et al., 2013
69	Kaempferol-O-glucoside (isomer 1)	447.092	21.6513	C21H20O11	-2.61372	Flavonols	255.034; 284.038; 227.038; 447.097; 285.037; 256.035; 183.045; 229.05; 211.04; 257.045; ;	Kaempferol: 285 [Agly-H]−	Aglycone standard	Bednarek et al. 2003
70	Chrysoeriol-Hex-Pent-Hex (isomer 1)	755.202	21.6906	C33H40O20	-2.29858	Flavones	284.034; 299.058; 256.038; 227.036; 255.032; 283.027; 283.142; 297.041; 211.041; 341.066	Chrysoeriol: 299 [Agly-H]−	Aglycone standard	Wojakowska et al., 2013
71	Luteolin hexoside pentoside	579.135	21.7299	C26H28O15	-0.180922	flavones	285.043; 284.034; 579.141; 133.030; 151.004; 199.040; 175.040; 217.051; 149.024; 241.051	Luteolin: 285 [Agly-H]−	Aglycone standard	Dueñas et al. 2009
72	Quercetin O-malonylHex -CO2	505.097	21.7687	C23H22O13	-2.90772	Flavonols	300.028; 271.024; 255.029; 301.034; 243.029; 151.002; 227.033; 254.020; 178.997; 272.030	Quercetin: 301 [Agly-H]−	Aglycone standard	Wojakowska et al., 2013
73	Isorhamnetin O-dimalonylHex	811.155	21.8469	C34H36O23	-2.62052	Flavonols	313.034; 315.050; 299.018; 314.042; 519.112; 300.026; 271.023; 503.082; 285.038; 243.028	Isorhamnetin: 315 [Agly-H]−		Bednarek et al. 2003
74	Apigenin-(Pent-Hex) x malonyl -CO2 (isomer 2)	605.149	22.0434	C28H30O15	-3.80785	Flavones	269.048; 268.039; 605.154; 225.057; 117.035; 159.046; 183.046; 563.143; 149.025; 473.110	Apigenin: 269 [Agly-H]−	Aglycone standard	Siger et al. 2012
75	Hispidulin-C-glucoside	461.106	22.1219	C22H22O11	-5.46203	Flavones	298.049; 341.068; 326.045; 285.042; 297.042; 313.037; 269.047; 180.008; 241.052; 214.065	Hispidulin: 299 [Agly-H]−		Zhao et al., 2024
76	Kaempferol-3-O-glucoside (isomer 2)	447.092	22.2007	C21H20O11	-3.07745	Flavonols	255.034; 284.038; 227.038; 447.097; 285.037; 256.035; 183.045; 229.05; 211.04; 257.045; ;	Kaempferol: 285 [Agly-H]−	Standard	Bednarek et al. 2003
77	Genistein 7-glucoside (isomer 2)	431.098	22.2007	C21H20O10	-1.63535	Isoflavones	268.040; 269.049; 431.100; 239.038; 240.046; 211.045; 267.034; 151.005; 107.016; 311.059	Genistein: 269 [Agly-H]−		Wojakowska et al., 2013
78	Hydroxygenistein O-malonylHex -CO2 (isomer 1)	489.103	22.2007	C23H22O12	-2.43042	Isoflavones	284.032; 285.040; 151.003; 489.103; 217.050; 215.034; 214.026; 216.042; 133.028; 175.039	2'-Hydroxygenistein: 285 [Agly-H]-		Wojakowska et al., 2013
79	Isorhamnetin Hex-dHex (isomer 1)	623.161	22.3567	C28H32O16	-1.33031	Flavonols	299.019; 314.043; 315.050; 271.024; 300.026; 243.029; 285.039; 255.029; 257.043; 623.162	Isorhamnetin: 315 [Agly-H]−		Wojakowska et al., 2013
80	Naringenin (isomer 1)	271.06	22.3567	C15H12O5	-2.95749	Flavanones	119.049; 151.002; 65.002; 63.023; 107.013; 93.033; 83.014; 271.059; 177.019; 187.038	Naringenin: 271 [Agly-H]−		Wojakowska et al., 2013
81	Isorhamnetin-O-glucoside/galactoside (isomer 1)	477.103	22.4747	C22H22O12	-2.35511	Flavonols	271.026; 314.045; 243.031; 285.043; 270.016; 299.021; 257.046; 242.025; 268.040; 286.051	Isorhamnetin: 315 [Agly-H]−		Bednarek et al. 2003
82	Isorhamnetin Hex-dHex (isomer 2)	623.16	22.5922	C28H32O16	-2.65065	Flavonols	299.019; 314.043; 315.050; 271.024; 300.026; 243.029; 285.039; 255.029; 257.043; 623.162	Isorhamnetin: 315 [Agly-H]−		Bednarek et al. 2003
83	Kaempferol O-malonylHex -CO2 (isomer 2)	489.102	22.71	C23H22O12	-2.78188	Flavonols	255.031; 284.034; 227.034; 285.039; 229.050; 257.044; 256.037; 211.039; 187.039; 183.044	Kaempferol: 285 [Agly-H]−	Aglycone standard	Bednarek et al. 2003
84	Genistein 7-glucoside (isomer 1)	431.097	22.71	C21H20O10	-3.07831	Isoflavones	268.040; 269.049; 431.100; 239.038; 240.046; 211.045; 267.034; 151.005; 107.016; 311.059	Genistein: 269 [Agly-H]−		Wojakowska et al., 2013
85	Isorhamnetin-O-glucoside/galactoside (isomer 2)	477.103	22.7493	C22H22O12	-1.47069	Flavonols	271.026; 314.045; 243.031; 285.043; 270.016; 299.021; 257.046; 242.025; 268.040; 286.051	Isorhamnetin: 315 [Agly-H]−		Bednarek et al. 2003
86	Genistein Hex x Pent	563.141	22.8278	C26H28O14	1.11236	Isoflavones	269.053; 268.040; 563.145; 225.058; 117.036; 159.047; 183.047; 431.101; 161.026; 151.005	Genistein: 269 [Agly-H]−		Wojakowska et al., 2013
87	Hydroxygenistein O-malonylHex -CO2 (isomer 2)	489.103	22.9442	C23H22O12	-1.61323	Isoflavones	284.032; 285.040; 151.003; 489.103; 217.050; 215.034; 214.026; 216.042; 133.028; 175.039	2'-Hydroxygenistein: 285 [Agly-H]-		Wojakowska et al., 2013
88	Kaempferol O-malonylHex -CO2 (isomer 3)	489.103	23.1401	C23H22O12	-1.79241	Flavonols	255.031; 284.034; 227.034; 285.039; 229.050; 257.044; 256.037; 211.039; 187.039; 183.044	Kaempferol: 285 [Agly-H]−	Aglycone standard	Bednarek et al. 2003
89	Kaempferol O-malonylHex -CO2 (isomer 1)	489.102	23.3366	C23H22O12	-4.16716	Flavonols	255.031; 284.034; 227.034; 285.039; 229.050; 257.044; 256.037; 211.039; 187.039; 183.044	Kaempferol: 285 [Agly-H]−	Aglycone standard	Bednarek et al. 2003
90	Chrysoeriol hexoside (isomer 3)	461.107	23.376	C22H22O11	-4.62441	Flavones	255.028; 283.024; 446.084; 297.040; 285.038; 298.046; 284.032; 461.109; 269.045; 313.034	Chrysoeriol: 299 [Agly-H]−	Aglycone standard	Wojakowska et al., 2013
91	Tricin-HexA	505.095	23.4934	C23H21O13H	-7.39964	Flavones	299.020; 314.043; 271.025; 329.066; 313.035; 85.032; 59.017; 113.027; 71.016; 285.040	Tricin: 329 [Agly-H]−		Zhao et al., 2024
92	Hydroxygenistein O-malonylHex -CO2 (isomer 3)	489.101	23.5718	C23H22O12	-5.06317	Isoflavones	284.032; 285.040; 151.003; 489.103; 217.050; 215.034; 214.026; 216.042; 133.028; 175.039	2'-Hydroxygenistein: 285 [Agly-H]-		Wojakowska et al., 2013
93	Chrysoeriol-Hex-Pent	593.152	23.6501	C27H30O15	0.535692	Flavones	284.044; 299.064; 256.039; 255.031; 227.036; 283.027; 151.004; 297.041; 211.040; 283.141	Chrysoeriol: 299 [Agly-H]−	Aglycone standard	Wojakowska et al., 2013
94	2'-Hydroxygenistein	285.041	23.6501	C15H10O6	3.5347	Isoflavones	133.031; 175.041; 217.054; 199.039; 285.044; 65.003; 149.024; 83.013; 201.018; 241.049	2'-Hydroxygenistein: 285 [Agly-H]-		Wojakowska et al., 2013
95	Chrysoeriol hexoside (isomer 1)	461.107	23.6888	C22H22O11	-3.715	Flavones	255.028; 283.024; 446.084; 297.040; 285.038; 298.046; 284.032; 461.109; 269.045; 313.034	Chrysoeriol: 299 [Agly-H]−	Aglycone standard	Wojakowska et al., 2013
96	Isorhamnetin	315.05	23.6888	C16H12O7	-4.72098	Flavonols	271.023; 300.026; 243.028; 255.028; 151.002; 227.033; 272.030; 215.033; 148.016; 107.013	Isorhamnetin: 315 [Agly-H]−		Wojakowska et al., 2013
97	Isorhamnetin malonylglucoside -CO2	519.113	23.6888	C24H24O13	-2.65069	Flavonols	299.024; 271.027; 243.031; 314.047; 285.039; 255.029; 300.024; 257.044; 227.033; 242.021	Isorhamnetin: 315 [Agly-H]−		Bednarek et al. 2003
98	Apigenin-O-malonylHex-Pent -CO2	605.149	23.7276	C28H30O15	-3.17915	Flavones	269.048; 268.040; 545.133; 563.145; 413.090; 240.045; 117.035; 249.023; 239.038; 151.005	Apigenin: 269 [Agly-H]−	Aglycone standard	Wojakowska et al., 2013
99	Naringenin (isomer 2)	271.061	24.3532	C15H12O5	-1.6734	Flavanones	119.049; 151.002; 65.002; 63.023; 107.013; 93.033; 83.014; 271.059; 177.019; 187.038	Naringenin: 271 [Agly-H]−		Wojakowska et al., 2013
100	Chrysoeriol-malonylHex-Pent- CO2	635.161	24.4707	C29H32O16	-1.75823	Flavones	284.034; 299.057; 256.039; 297.042; 255.033; 283.027; 269.048; 151.004; 227.036; 211.040	Chrysoeriol: 299 [Agly-H]−	Aglycone standard	Wojakowska et al., 2013
101	Apigenin-(Pent-Hex) x malonyl -CO2 (isomer 1)	605.151	24.5096	C28H30O15	0.345286	Flavones	269.048; 268.039; 605.154; 225.057; 117.035; 159.046; 183.046; 563.143; 149.025; 473.110	Apigenin: 269 [Agly-H]−	Aglycone standard	Wojakowska et al., 2013
102	Quercetin	301.034	24.5484	C15H10O7	-6.12466	Flavonols	151.004; 65.003; 121.029; 107.014; 178.998; 63.024; 83.014; 93.035; 301.035; 149.024	Quercetin: 301 [Agly-H]−	Standard	Wojakowska et al., 2013
103	Chrysoeriol-malonylHex-Pent	679.151	25.0973	C30H32O18	-0.666519	Flavones	284.035; 299.058; 256.041; 255.031; 283.139; 297.042; 283.027; 59.015; 285.043; 227.037	Chrysoeriol: 299 [Agly-H]−	Aglycone standard	Wojakowska et al., 2013
104	Chrysoeriol-malonylHex-Pent- CO2	635.164	25.0973	C29H32O16	2.835	Flavones	284.035; 299.058; 256.041; 255.031; 283.139; 297.042; 283.027; 59.015; 285.043; 227.037	Chrysoeriol: 299 [Agly-H]−	Aglycone standard	Wojakowska et al., 2013
105	Chrysoeriol-malonylHex -CO2	503.117	25.2135	C24H24O12	-4.44391	Flavones	284.035; 299.058; 255.032; 283.027; 256.04; 297.042; 227.037; 151.005; 211.04; 488.102	Chrysoeriol: 299 [Agly-H]−	Aglycone standard	Wojakowska et al., 2013
106	Wighteone dihexoside	661.215	25.4873	C32H38O15	1.55101	Isoflavones	337.109; 293.047; 336.101; 282.055; 281.046; 254.061; 268.039; 188.013; 253.053; 335.093	Wighteone : 337 [Agly-H]−		Muth et al. 2009
107	Chrysoeriol -malonylHex-malonylPent	765.151	25.7623	C33H34O21	-1.56847	Flavones	299.058; 284.035; 283.027; 297.041; 353.104; 255.031; 72.994; 256.038; 298.050; 269.046	Chrysoeriol: 299 [Agly-H]−	Aglycone standard	Wojakowska et al., 2013
108	Isorhamnetin (isomer)	315.05	25.8018	C16H12O7	-4.53613	Flavonols	271.023; 300.026; 243.028; 255.028; 151.002; 227.033; 272.030; 215.033; 148.016; 107.013	Isorhamnetin: 315 [Agly-H]−		Bednarek et al. 2003
109	Luteone hexoside (isomer 3)	515.154	25.8018	C26H28O11	-3.25441	Isoflavones	353.101; 219.065; 133.064; 284.030; 151.075; 201.018; 309.110; 175.075; 285.111; 240.040	Luteone: 353 [Agly-H]−		Wojakowska et al., 2013
110	Naringenin (isomer 3)	271.061	25.8801	C15H12O5	0.193221	Flavanones	119.049; 151.002; 65.002; 63.023; 107.013; 93.033; 83.014; 271.059; 177.019; 187.038	Naringenin: 271 [Agly-H]−		Wojakowska et al., 2013
111	Genistein	269.046	26.0369	C15H10O5	3.06443	Isoflavones	269.050; 133.029; 63.024; 159.044; 132.021; 65.003; 183.044; 224.046; 135.043; 181.065	Genistein: 269 [Agly-H]−		Wojakowska et al., 2013
112	Apigenin-(Pent-Hex) x malonyl -CO2	605.149	26.3099	C28H30O15	-3.00121	Flavones	269.048; 268.039; 605.154; 225.057; 117.035; 159.046; 183.046; 563.143; 149.025; 473.110	Apigenin: 269 [Agly-H]−	Aglycone standard	Siger et al. 2012
113	Apigenin	269.046	26.4667	C15H10O5	1.18648	Flavones	269.047; 117.035; 151.004; 149.025; 107.014; 65.004; 225.057; 159.046; 63.025; 201.057	Apigenin: 269 [Agly-H]−	Standard	Wojakowska et al., 2013
114	Luteone dimalonylhexoside -2CO2	761.229	26.8572	C36H42O18	-1.23169	Isoflavones	353.101; 557.165; 219.065; 352.094; 255.065; 283.023; 309.111; 377.101; 309.039; 270.089	Luteone: 353 [Agly-H]−		Wojakowska et al., 2013
115	Luteone hexoside (isomer 1)	515.154	26.8964	C26H28O11	-4.20999	Isoflavones	353.101; 219.065; 133.064; 284.030; 151.075; 201.018; 309.110; 175.075; 285.111; 240.040	Luteone: 353 [Agly-H]−		Wojakowska et al., 2013
116	Chrysoeriol	299.056	27.3662	C16H12O6	0.854813	Flavones	284.035; 256.040; 227.038; 151.005; 255.031; 63.025; 211.041; 107.015; 83.015; 183.047	Chrysoeriol: 299 [Agly-H]−	Standard	Wojakowska et al., 2013
117	Luteone hexoside	515.155	27.405	C26H28O11	-1.27857	Isoflavones	353.101; 219.065; 133.064; 284.030; 151.075; 201.018; 309.110; 175.075; 285.111; 240.040	Luteone: 353 [Agly-H]−		Wojakowska et al., 2013
118	Lupinalbin A	283.025	27.9121	C15H8O6	0.280976	Isoflavones	173.023; 255.028; 227.033; 283.023; 149.023; 183.043; 145.028; 239.033; 211.038; 237.017	Lupinalbin A: 283 [Agly-H]-		Shams Eldin et al., 2023
119	Wighteone hexoside (isomer 2)	499.16	29.3604	C26H28O10	-2.42326	Isoflavones	337.109; 293.047; 336.101; 282.055; 281.046; 254.061; 268.039; 188.013; 253.053; 335.093	Wighteone : 337 [Agly-H]−		Muth et al. 2009
120	Luteone hexoside (isomer 2)	515.154	30.1065	C26H28O11	-3.08215	Isoflavones	353.101; 219.065; 133.064; 284.030; 151.075; 201.018; 309.110; 175.075; 285.111; 240.040	Luteone: 353 [Agly-H]−		Wojakowska et al., 2013
121	Luteone hexoside (isomer 4)	515.155	30.3813	C26H28O11	-2.6651	Isoflavones	353.101; 219.065; 133.064; 284.030; 151.075; 201.018; 309.110; 175.075; 285.111; 240.040	Luteone: 353 [Agly-H]−		Wojakowska et al., 2013
122	Wighteone (isomer 3)	337.108	30.6166	C20H18O5	-1.80005	Isoflavones	293.046; 281.045; 282.056; 337.113; 253.049; 254.057; 237.054; 321.075; 238.062; 225.054	Wighteone : 337 [Agly-H]−		Muth et al. 2009
123	Wighteone hexoside (isomer 1)	499.159	31.6342	C26H28O10	-3.39422	Isoflavones	337.109; 293.047; 336.101; 282.055; 281.046; 254.061; 268.039; 188.013; 253.053; 335.093	Wighteone : 337 [Agly-H]−		Muth et al. 2009
124	Wighteone sulfate	417.065	32.3795	C20H18O8S	-1.09503	Isoflavones	337.109; 282.055; 293.046; 281.047; 253.051; 254.060; 238.064; 237.056; 321.078; 226.064	Wighteone : 337 [Agly-H]−		Muth et al. 2009
125	Wighteone (isomer1)	337.108	32.4186	C20H18O5	-0.557277	Isoflavones	293.046; 281.045; 282.056; 337.113; 253.049; 254.057; 237.054; 321.075; 238.062; 225.054	Wighteone : 337 [Agly-H]−		Muth et al. 2009
126	Luteone	353.104	33.9805	C20H18O6	3.39859	Isoflavones	219.067; 353.107; 133.041; 176.011; 151.073; 199.039; 201.019; 65.003; 285.112; 175.042	Luteone: 353 [Agly-H]−		Wojakowska et al., 2013
127	Wighteone (isomer 2)	337.109	36.1244	C20H18O5	3.60646	Isoflavones	293.046; 281.045; 282.056; 337.113; 253.049; 254.057; 237.054; 321.075; 238.062; 225.054	Wighteone : 337 [Agly-H]−		Muth et al. 2009
*: Standard indicates that retention time and MS/MS of the compound are matched with an authentic standard, Aglycone standard: MS/MS matching of aglycone as in-sourcefragent with an authentic standard
	Such pseudo-MS3 approach was previously used for instance by Wojakowska et al., 2013
	When nothing is indicated, experimental MS/MS of the aglycone as in-source fragment was matched with reference spectra available in the databases cited in the material and method section.
References:	Bednarek, P., Kerhoas, L., Einhorn, J., Frański, R., Wojtaszek, P., Rybus-Zając, M., & Stobiecki, M. (2003). Profiling of Flavonoid Conjugates in Lupinus albus and Lupinus angustifolius Responding to Biotic and Abiotic Stimuli. Journal of Chemical Ecology, 29(5), 1127–1142. https://doi.org/10.1023/A:1023877422403
	Dueñas M., Hernández T., Estrella I., Fernández D. (2009). Germination as a process to increase the polyphenol content and antioxidant activity of lupin seeds (Lupinus angustifolius L.). Food Chemistry, 117(4), 599-607. https://doi.org/10.1016/j.foodchem.2009.04.051.
	Muth, D., Kachlicki, P., Krajewski, P., Przystalski, M., & Stobiecki, M. (2009). Differential metabolic response of narrow leafed lupine (Lupinus angustifolius) leaves to infection with Colletotrichum lupini. Metabolomics, 5(3), 354–362. https://doi.org/10.1007/s11306-009-0162-6
	Siger, A., Czubinski, J., Kachlicki, P., Dwiecki, K., Lampart-Szczapa, E., & Nogala-Kalucka, M. (2012). Antioxidant activity and phenolic content in three lupin species. Journal of Food Composition and Analysis, 25(2), 190–197. https://doi.org/10.1016/j.jfca.2011.10.002
	Wojakowska, A., Piasecka, A., García-López, P. M., Zamora-Natera, F., Krajewski, P., Marczak, Ł., Kachlicki, P., & Stobiecki, M. (2013). Structural analysis and profiling of phenolic secondary metabolites of Mexican lupine species using LC–MS techniques. Phytochemistry, 92, 71–86. https://doi.org/10.1016/j.phytochem.2013.04.006
	Zhao, Y., Zhang, X., Lang, Z., Zhang, C., Li, L., He, Y., Liu, N., Zhu, Y., & Hong, G. (2024). Comparison of Nutritional Diversity in Five Fresh Legumes Using Flavonoids Metabolomics and Postharvest Botrytis cinerea Defense Analysis of Peas Mediated by Sakuranetin. Journal of Agricultural and Food Chemistry, 72(11), 6053–6063. https://doi.org/10.1021/acs.jafc.3c08968

## Sheet:  All other metabolites
Number	Tentative identification	m/z [M-H]-	Retention time	Formula	Mass error (ppm)	Classe	The highest 10 fragments
128	Malic acid	133.014	0.5571	C4H6O5	1.15369	Organic acids-hydroxycarboxylic Acids	71.013; 115.003; 72.992; 133.013; 89.023; 59.013; 87.008; 70.796; 114.647; 132.597
129	Ethyl dihexoside (isomer 1)	369.139	1.53768	C14H26O11	-4.2119	Glycosides-o-glycosyl compounds	59.013; 71.013; 101.024; 85.029; 55.018; 73.028; 113.023; 207.087; 83.013; 57.033
130	Salicylic acid	137.024	1.96917	C7H6O3	-0.477763	Salicylic acids	93.033; 65.038; 137.022; 75.022; 67.020; 92.747; 99.925; 136.890; 136.859; 93.768
131	Phenylalanine	164.072	2.04748	C9H11NO2	-1.04311	Amino acids	147.044; 164.07; 103.055; 72.008; 91.056; 163.889; 128.901; 101.938; 77.04; 118.065
132	Ethyl dihexoside (isomer 2)	369.138	2.12582	C14H26O11	-4.7169	Glycosides-o-glycosyl compounds	59.013; 71.013; 101.024; 85.029; 55.018; 73.028; 113.023; 207.087; 83.013; 57.033
133	Dihydroxybenzoic acid (protocatechuic acid)	153.019	2.16515	C7H6O4	-0.815056	Phenolic acids-dihydroxybenzoic acid	109.030; 108.022; 153.020; 91.019; 53.040; 81.035; 65.003; 152.012; 79.019; 124.017
134	Panthothenic acid	218.103	3.53705	C9H17NO5	-0.885784	Secondary alcohols	71.051; 88.042; 146.083; 127.870; 99.046; 71.015; 116.073; 128.878; 72.011; 59.015
135	O-glucosyringic acid	359.097	6.5535	C15H20O10	-4.11749	Phenolic compounds-gallic acid	138.032; 123.009; 182.022; 197.046; 166.999; 153.055; 95.014; 137.024; 152.047; 71.014
136	Pantothenic acid hexoside	380.155	7.02363	C16H23N5O6	-7.66376	Secondary alcohols	146.084; 59.015; 71.015; 89.026; 99.047; 113.025; 128.072; 71.052; 101.025; 88.043
137	Salicylic acid glucoside	299.076	8.43487	C13H16O8	-3.51413	Salicylic acids	93.034; 137.024; 71.012; 65.038; 85.028; 55.018; 59.012; 73.028; 92.748; 101.023
138	Dihydroxybenzoic acid malonylhexoside -CO2	357.082	11.8051	C15H18O10	-3.31306	Phenolic acids-dihydroxybenzoic acid	109.031; 153.021; 108.023; 152.013; 357.085; 81.036; 123.047; 59.015; 108.695; 53.042
139	Dihydrophaseic acid hexoside	443.19	12.8239	C21H32O10	-4.6072	Sesquiterpenoid-abscisic acid	59.015; 71.014; 89.025; 101.025; 443.190; 113.025; 85.030; 55.020; 119.035; 73.030
140	N-acetyl phenylalanine	206.082	15.02	C11H13NO3	-3.22253	Amino acids	58.030; 164.071; 147.044; 91.055; 103.055; 72.009; 70.030; 71.949; 206.082; 99.946
141	Guaiacylglycerol (8-O-4) ferulic acid hexoside	551.174	19.0624	C26H32O13	-5.24468	Phenylpropanoids-phenolic glycosides	150.032; 165.055; 134.037; 193.050; 178.027; 149.024; 175.040; 149.061; 160.016; 282.089
142	Gibberellin dihexoside	671.256	22.9055	C31H44O16	0.162377	Tetracyclic diterpenoid compound	259.170; 347.149; 527.212; 241.159; 59.014; 569.222; 273.112; 239.143; 229.122; 285.148
143	Emodin-3-O-sulfate	349.002	23.8831	C15H10O8S	-0.875926	Phenolic compounds -anthraquinone derivative	269.046; 133.029; 159.045; 224.048; 181.066; 183.045; 201.056; 225.055; 180.058; 63.024
144	Alternariol 5-O-Sulfate	337.003	25.0973	C14H10O8S	1.51337	Phenolic compounds-isocoumarins	257.049; 213.057; 215.038; 212.050; 185.062; 147.047; 189.055; 157.068; 169.068; 159.046
145	Nepodin/musizin-hexoside	377.122	25.6051	C19H22O8	-5.54483	Phenolic compounds -anthraquinone derivative	215.071; 172.052; 173.059; 144.056; 155.049; 214.397; 158.037; 200.047; 197.060; 172.519
146	Alternariol (isomer 1)	257.046	26.8182	C14H10O5	3.54814	Phenolic compounds-isocoumarins	257.047; 213.057; 215.036; 212.049; 147.046; 159.046; 157.066; 189.057; 171.046; 185.062
147	Nepodin/Musizin-malonylhexoside -CO2	419.133	27.4438	C21H24O9	-4.42377	Phenolic compounds -anthraquinone derivative	215.072; 173.060; 172.052; 144.057; 155.049; 214.397; 200.046; 158.036; 197.060; 145.065
148	9,10,13-trihydroxy-11-(13-17)-octadecadienoic acid	327.217	29.1254	C18H32O5	-1.2336	Lipids-Octadecanoids	211.132; 171.100; 229.144; 185.118; 183.136; 327.213; 127.113; 102.949; 85.029; 58.958
149	Alternariol (isomer 2)	257.046	29.596	C14H10O5	0.695147	Phenolic compounds-isocoumarins	257.047; 213.057; 215.036; 212.049; 147.046; 159.046; 157.066; 189.057; 171.046; 185.062
150	Alternariol monomethyl ether sulfate (isomer 2)	351.019	29.9491	C15H12O5SO3	1.85966	Phenolic compounds-isocoumarins	256.040; 271.064; 255.033; 228.045; 227.038; 213.021; 183.048; 211.041; 323.096; 155.053
151	9,10,13-trihydroxy-11-octadecenoic acid	329.233	30.4206	C18H34O5	-0.166435	Lipids-Octadecanoids	211.132; 229.142; 329.231; 183.137; 171.101; 193.122; 99.081; 209.116; 167.143; 57.035
152	Alternariol monomethyl ether sulfate (isomer 1)	351.018	32.5751	C15H12O5SO3	-0.498105	Phenolic compounds-isocoumarins	256.040; 271.064; 255.033; 228.045; 227.038; 213.021; 183.048; 211.041; 323.096; 155.053
153	Alternariol monomethyl ether	271.061	35.0711	C15H12O5	-1.42262	Phenolic compounds-isocoumarins	256.039; 255.031; 228.044; 227.036; 271.062; 213.019; 183.046; 211.039; 155.051; 185.025
154	9,10-DiHOME	313.238	36.7853	C18H34O4	-2.87662	Lipids-Octadecanoids	201.112; 313.237; 171.101; 277.215; 127.111; 295.225; 155.106; 125.096; 199.096; 165.09
155	PE(18:3/0:0)	474.261	37.6468	C23H42NO7P	-4.1775	Lipids-glycerophospholipid	277.216; 196.037; 78.959; 140.011; 474.257; 214.048; 152.995
156	PC(18:3/0:0)-CH3	502.292	37.7249	C25H46NO7P	-3.39004	Lipids-glycerophospholipid	277.215; 78.958; 224.068; 168.042; 152.994; 502.289; 242.079
157	PI(18:3/0:0)	593.271	38.3897	C27H47O12P	-3.81677	Lipids-glycerophospholipid	277.216; 241.01; 152.994; 593.269; 315.044; 78.958; 593.159; 223.002
158	PE(18:2/0:0)	476.277	38.4682	C23H44NO7P	-3.29464	Lipids-glycerophospholipid	279.233; 78.958; 214.047; 140.011; 196.037; 278.353; 152.995; 261.22; 59.013; 476.274
159	GlcA MAG(18:3)	527.284	38.5074	C27H44O10	-3.5973	Lipids-glycolipid	277.215; 59.014; 113.022; 71.013; 85.028; 249.059; 75.009; 231.047; 103.002; 89.028
160	PC(18:2/0:0)-CH3 (isomer 2)	504.308	38.5074	C25H48NO7P	-2.14088	Lipids-glycerophospholipid	279.231; 61.988; 224.068; 78.958; 152.994; 504.128; 242.074; 197.051; 168.040; 166.861
161	PC(18:2/0:0)-CH3 (isomer 1)	504.308	38.7807	C25H48NO7P	-3.23265	Lipids-glycerophospholipid	279.231; 61.988; 224.068; 78.958; 152.994; 504.128; 242.074; 197.051; 168.040; 166.861
162	DGMG(18:1)	679.388	39.2888	C33H60O14	-4.10534	Lipids-Monogalactosyldiacylglycerol	59.014; 71.013; 89.024; 101.023; 113.022; 119.034; 235.08; 281.247; 397.131; 415.143
163	PE(18:1/0:0)	478.292	39.367	C23H46NO7P	-3.14993	Lipids-glycerophospholipid	281.248; 196.037; 78.959; 478.291; 140.011; 214.048; 152.995
164	PC(18:1/0:0) -CH3	506.324	39.4061	C25H50NO7P	-2.33873	Lipids-glycerophospholipid	281.246; 224.067; 78.958; 168.041; 152.994; 506.318; 242.078; 280.363; 278.218
165	GlcA MAG (18:2/0:0)	529.3	39.6796	C27H46O10	-4.09559	Lipids-glycolipid	279.234; 59.014; 113.025; 85.030; 71.014; 75.009; 249.062; 99.009; 89.024; 87.009
166	MGMG (16:0/0:0) FA adduct	537.327	40.2276	C25H48O9CH2O2	-2.30896	Lipids-Monogalactosyldiacylglycerol	281.248; 196.037; 78.959; 478.291; 140.011; 214.048; 152.995
167	GlcA MAG (18:1/0:0) (isomer 2)	531.315	40.3061	C27H48O10	-4.51768	Lipids-glycolipid	281.246; 59.014; 75.009; 85.028; 113.023; 71.013; 249.060; 99.006; 95.013; 87.010
168	GlcA MAG (18:1/0:0) (isomer 1)	531.315	40.6191	C27H48O10	-4.43797	Lipids-glycolipid	281.246; 59.014; 75.009; 85.028; 113.023; 71.013; 249.060; 99.006; 95.013; 87.010
169	PG (18:2/0:0)	507.27	40.6974	C24H45O9P	-5.69298	Lipids-glycerophospholipid	279.231; 152.994; 507.268; 227.03; 78.958; 171.004; 245.042; 278.356; 261.22; 282.25
170	PI(18:1/0:0)	597.302	41.4015	C27H51O12P	-3.72378	Lipids-glycerophospholipid	281.246; 152.994; 597.301; 241.009; 315.045; 78.958; 417.238; 96.969; 223.001; 259.02
171	Glucosyl Cer(d18:2/14:0;O)	684.504	44.0262	C38H71NO9	-3.06713	Lipids-glucosylceramide	59.014; 89.025; 197.190; 71.015; 119.036; 278.248; 101.024; 225.189; 522.451; 243.197
172	PC (18:3/18:3) -CH3	762.506	44.1435	C43H74NO8P	-2.63384	Lipids-glycerophospholipid	277.219; 78.959; 168.043; 224.072; 259.208; 233.228; 59.014; 152.997; 276.352; 275.203
173	Glucosyl Cer(d18:1/14:0;O)	686.516	44.3001	C38H73NO9	-7.89931	Lipids-glucosylceramide	59.015; 89.025; 71.014; 197.191; 101.025; 119.035; 280.264; 113.025; 506.453; 524.466
174	Glycocerebroside (t18:1(OH)/16:0(OH))	730.545	44.4175	C40H77NO10	-2.72662	Lipids-glucosylceramide	59.015; 225.220; 89.024; 326.266; 71.014; 119.034; 101.024; 113.024; 271.224; 253.214
175	PC(18:2/18:3) -CH2	764.521	44.6519	C43H76NO8P	-2.93841	Lipids-glycerophospholipid	279.234; 277.218; 78.960; 168.044; 224.070; 152.996; 59.015; 259.206; 278.363; 261.222
176	Ceramide 34:2;O3 -H2O	532.472	44.8469	C34H63NO3	-3.48717	Lipids-ceramide	225.223; 278.251; 237.226; 112.078; 253.220; 255.235; 306.248; 532.475; 324.256; 270.247
177	Soycerebroside II	712.537	44.8469	C40H75NO9	0.451678	Lipids-glucosylceramide	59.014; 89.024; 225.222; 119.035; 71.014; 277.216; 101.024; 532.472; 278.241; 296.258
178	PC (18:2/18:2) FA adduct	826.558	51.0888	C44H80NO8PCH2O2	-2.76534	Lipids-glycerophospholipid	279.232; 281.247; 168.042; 277.216; 78.958; 224.068; 261.222; 152.995; 278.359; 504.306
179	PI(16:0/18:1)	835.532	51.0888	C43H81O13P	-3.227	Lipids-glycerophospholipid	241.217; 255.232; 281.248; 152.995; 241.011; 227.201; 78.958; 269.248; 256.235; 223.000
180	PI(16:0/18:2)	833.517	51.0888	C43H79O13P	-1.41943	Lipids-glycerophospholipid	255.230; 279.230; 241.009; 152.994; 78.959; 222.999; 391.220; 553.270; 833.508; 96.969
181	PI(16:0/18:1)	835.532	51.0888	C43H81O13P	-3.227	Lipids-glycerophospholipid	241.217; 255.232; 281.248; 152.995; 241.011; 227.201; 78.958; 269.248; 256.235; 223.000
